# Supplementary material for: Enhanced Cognition and Neurogenesis in miR-146b Deficient Mice
Source: Cells. 2022 Jun 22;11(13):2002. doi: 10.3390/cells11132002 (PMC9265316; doi:10.3390/cells11132002)
Supplement: Supplementary file 1 [file cells-11-02002-s001.zip]

Archive with 1 entries (1 files):
- cells-1776223-supplementary.pdf
